# Supplementary material for: Transcriptomic and proteomic analyses of genetic factors influencing adductor muscle coloration in QN Orange scallops
Source: BMC Genomics. 2019 May 9;20:363. doi: 10.1186/s12864-019-5717-y (PMC6509969; doi:10.1186/s12864-019-5717-y)
Supplement: Supplementary file 3 — Table S3. Differentially expressed proteins (DEPs) between the between orange (O) and white adductor muscle (W) samples by the lable free proteomics. (XLSX 22 kb) [file 12864_2019_5717_MOESM3_ESM.xlsx]

## Sheet: different protain
Protein	ProteinGroup	FastaHeaders	Proteins	Peptides	UniquePeptides	RazorUniquePeptides	Coverage	MolWeight	LFQ intensity O-1	LFQ intensity O-2	LFQ intensity O-3	average O	LFQ intensity W-1	LFQ intensity W-2	LFQ intensity W-3	average W	O/W	t test p value
evm.TU.Contig649.9.p1	evm.TU.Contig649.9.p1type:completelen:239gc:universalevm.TU.Contig649.9:1-717(+)	evm.TU.Contig649.9.p1 type:complete len:239 gc:universal evm.TU.Contig649.9:1-717(+)	1	4	4	4	19.7	26.572		19675000	24910000	22292500	7785500	9071300	8790900	8.54923e+06	2.60754	0.00644763
evm.TU.Contig739.20.p1	evm.TU.Contig739.20.p1type:completelen:301gc:universalevm.TU.Contig739.20:1-903(+)	evm.TU.Contig739.20.p1 type:complete len:301 gc:universal evm.TU.Contig739.20:1-903(+)	1	5	5	5	24.7	33.042	17275000	21606000	23524000	2.08017e+07	11734000	8095800	10498000	1.01093e+07	2.05768	0.00744306
evm.TU.Contig1116.18.p1	evm.TU.Contig1116.18.p1type:completelen:600gc:universalevm.TU.Contig1116.18:110-1909(+)	evm.TU.Contig1116.18.p1 type:complete len:600 gc:universal evm.TU.Contig1116.18:110-1909(+)	1	3	3	3	7.2	65.599		18263000	12654000	15458500	5706900	8276900	8690600	7.55813e+06	2.04528	0.0466204
evm.TU.Contig1069.4.p1	evm.TU.Contig1069.4.p1type:completelen:209gc:universalevm.TU.Contig1069.4:1-627(+)	evm.TU.Contig1069.4.p1 type:complete len:209 gc:universal evm.TU.Contig1069.4:1-627(+)	1	2	1	2	10.6	23.343	2970400	2913600	4078200	3.32073e+06	6434000	5243100	9541100	7.07273e+06	0.469512	0.0484045
evm.TU.Contig57.137.p1	evm.TU.Contig57.137.p1type:completelen:534gc:universalevm.TU.Contig57.137:55-1656(+)	evm.TU.Contig57.137.p1 type:complete len:534 gc:universal evm.TU.Contig57.137:55-1656(+)	1	20	20	20	61.2	56.109	328650000	736810000	656980000	5.74147e+08	1101600000	1765500000	1058400000	1308500000	0.438782	0.0479829
evm.TU.Contig730.7.p1	evm.TU.Contig730.7.p1type:3prime_partiallen:5769gc:universalevm.TU.Contig730.7:1-17304(+)	evm.TU.Contig730.7.p1 type:3prime_partial len:5769 gc:universal evm.TU.Contig730.7:1-17304(+)	1	30	30	30	15.1	633	1768400000	3723700000	3109000000	2.86703e+09	5820400000	7129300000	6913400000	6.62103e+09	0.433019	0.00599364
evm.TU.Contig514.12.p1	evm.TU.Contig514.12.p1type:completelen:248gc:universalevm.TU.Contig514.12:1-744(+)	evm.TU.Contig514.12.p1 type:complete len:248 gc:universal evm.TU.Contig514.12:1-744(+)	1	2	2	2	8.9	27.344	14179000	8155300	7676000	1.00034e+07	17984000	26038000	25565000	2.31957e+07	0.431263	0.0168997
evm.TU.Contig832.5.p1	evm.TU.Contig832.5.p1type:completelen:965gc:universalevm.TU.Contig832.5:128-3022(+)	evm.TU.Contig832.5.p1 type:complete len:965 gc:universal evm.TU.Contig832.5:128-3022(+)	1	7	7	7	11.5	109.33	18807000	54495000	18596000	3.06327e+07	67847000	64008000	83421000	7.17587e+07	0.426885	0.036713
evm.TU.Contig1210.14.p1	evm.TU.Contig1210.14.p1type:completelen:1025gc:universalevm.TU.Contig1210.14:232-3306(+)	evm.TU.Contig1210.14.p1 type:complete len:1025 gc:universal evm.TU.Contig1210.14:232-3306(+)	1	3	3	3	3.7	111.65	6009600	9233700	7596900	7613400	20872000	12272000	20576000	1.79067e+07	0.425171	0.0256373
evm.TU.Contig684.50.p1	evm.TU.Contig684.50.p1type:completelen:351gc:universalevm.TU.Contig684.50:84-1136(+)	evm.TU.Contig684.50.p1 type:complete len:351 gc:universal evm.TU.Contig684.50:84-1136(+)	1	5	5	5	22.9	38.982	17975000	44806000	35897000	3.28927e+07	76771000	98948000	59327000	7.83487e+07	0.419824	0.0309006
evm.TU.Contig412.96.p1	evm.TU.Contig412.96.p1type:completelen:1019gc:universalevm.TU.Contig412.96:136-3192(+)	evm.TU.Contig412.96.p1 type:complete len:1019 gc:universal evm.TU.Contig412.96:136-3192(+)	1	2	2	2	2.8	115.72	3345900	2349200	2625500	2.77353e+06	7872400		7003600	7438000	0.372887	0.00263752
evm.TU.Contig106.36.p1	evm.TU.Contig106.36.p1type:completelen:218gc:universalevm.TU.Contig106.36:71-724(+)	evm.TU.Contig106.36.p1 type:complete len:218 gc:universal evm.TU.Contig106.36:71-724(+)	1	6	6	6	41.5	23.76	73480000	106220000	141200000	1.06967e+08	278060000	311080000	450990000	346710000	0.308519	0.0132257
evm.TU.Contig347.90.p1	evm.TU.Contig347.90.p1type:completelen:215gc:universalevm.TU.Contig347.90:418-1062(+)	evm.TU.Contig347.90.p1 type:complete len:215 gc:universal evm.TU.Contig347.90:418-1062(+)	1	5	5	5	24.8	24.827	28673000	15211000	21141000	21675000	44997000	73994000	108310000	75767000	0.286074	0.0445038
evm.TU.Contig227.28.p1	evm.TU.Contig227.28.p1type:completelen:1076gc:universalevm.TU.Contig227.28:74-3301(+)	evm.TU.Contig227.28.p1 type:complete len:1076 gc:universal evm.TU.Contig227.28:74-3301(+)	1	1	1	1	1.6	123.86	386710000	7117800	92485000	1.62104e+08	599370000	585620000	530370000	5.71787e+08	0.283505	0.0247886
evm.TU.Contig210.82.p1	evm.TU.Contig210.82.p1type:completelen:623gc:universalevm.TU.Contig210.82:182-2050(+)	evm.TU.Contig210.82.p1 type:complete len:623 gc:universal evm.TU.Contig210.82:182-2050(+)	1	2	2	2	3.1	71.398	2109900	610340	7748300	3.48951e+06	16706000	8447600	14269000	1.31409e+07	0.265547	0.0420824
evm.TU.Contig1026.4.p1	evm.TU.Contig1026.4.p1type:completelen:394gc:universalevm.TU.Contig1026.4:357-1538(+)	evm.TU.Contig1026.4.p1 type:complete len:394 gc:universal evm.TU.Contig1026.4:357-1538(+)	1	9	9	9	37.2	43.453	33225000	37068000	46188000	38827000	62660000	66694000	52713000	60689000	0.63977	0.0181093
evm.TU.Contig119.110.p1	evm.TU.Contig119.110.p1type:completelen:191gc:universalevm.TU.Contig119.110:35-607(+)	evm.TU.Contig119.110.p1 type:complete len:191 gc:universal evm.TU.Contig119.110:35-607(+)	1	2	2	2	12.1	22.724	25638000	19900000	20191000	2.19097e+07	15117000	13892000	13395000	1.41347e+07	1.55007	0.015888
evm.TU.Contig124.160.p1	evm.TU.Contig124.160.p1type:completelen:511gc:universalevm.TU.Contig124.160:1-1533(+)	evm.TU.Contig124.160.p1 type:complete len:511 gc:universal evm.TU.Contig124.160:1-1533(+)	1	5	5	5	17.3	57.372	47581000	35427000	25098000	3.60353e+07	54419000	58980000	67378000	60259000	0.598007	0.0323034
evm.TU.Contig125.44.p1	evm.TU.Contig125.44.p1type:completelen:961gc:universalevm.TU.Contig125.44:351-3233(+)	evm.TU.Contig125.44.p1 type:complete len:961 gc:universal evm.TU.Contig125.44:351-3233(+)	1	10	10	10	15.9	108.65	52803000	49706000	39541000	47350000	30816000	30834000	25053000	28901000	1.63835	0.0142401
evm.TU.Contig130.74.p1	evm.TU.Contig130.74.p1type:completelen:861gc:universalevm.TU.Contig130.74:84-2666(+)	evm.TU.Contig130.74.p1 type:complete len:861 gc:universal evm.TU.Contig130.74:84-2666(+)	1	5	5	5	7.9	96.585	13613000	10859000	8410900	1.0961e+07	19526000	17016000	22977000	1.98397e+07	0.552477	0.0178808
evm.TU.Contig132.123.p1	evm.TU.Contig132.123.p1type:completelen:171gc:universalevm.TU.Contig132.123:70-582(+)	evm.TU.Contig132.123.p1 type:complete len:171 gc:universal evm.TU.Contig132.123:70-582(+)	1	4	4	4	35.9	19.238	26327000	18355000	22483000	2.23883e+07	13899000	14078000	16202000	1.47263e+07	1.52029	0.033887
evm.TU.Contig1487.10.p1	evm.TU.Contig1487.10.p1type:completelen:508gc:universalevm.TU.Contig1487.10:120-1643(+);evm.TU.Contig1487.9.p1type:completelen:500gc:universalevm.TU.Contig1487.9:198-1697(+)	evm.TU.Contig1487.10.p1 type:complete len:508 gc:universal evm.TU.Contig1487.10:120-1643(+);evm.TU.Contig1487.9.p1 type:complete len:500 gc:universal evm.TU.Contig1487.9:198-1697(+)	2	2	2	2	7.3	57.395	11178000	9363900	9562000	1.00346e+07	6661800		6767400	6714600	1.49445	0.0208641
evm.TU.Contig1834.1.p1	evm.TU.Contig1834.1.p1type:3prime_partiallen:207gc:universalevm.TU.Contig1834.1:1-618(+)	evm.TU.Contig1834.1.p1 type:3prime_partial len:207 gc:universal evm.TU.Contig1834.1:1-618(+)	1	5	5	5	35.9	22.604	126030000	106220000	129230000	1.20493e+08	89411000	85808000	90660000	8.86263e+07	1.35957	0.0122479
evm.TU.Contig222.75.p1	evm.TU.Contig222.75.p1type:completelen:954gc:universalevm.TU.Contig222.75:61-2922(+)	evm.TU.Contig222.75.p1 type:complete len:954 gc:universal evm.TU.Contig222.75:61-2922(+)	1	2	2	2	3.1	106.79	3488100		3070200	3279150	4822700	4784800	5733400	5.11363e+06	0.641256	0.0235628
evm.TU.Contig227.135.p1	evm.TU.Contig227.135.p1type:5prime_partiallen:535gc:universalevm.TU.Contig227.135:2-1606(+)	evm.TU.Contig227.135.p1 type:5prime_partial len:535 gc:universal evm.TU.Contig227.135:2-1606(+)	1	3	3	3	7.7	59.043	16346000	17127000	15947000	1.64733e+07	11613000	10107000	10433000	1.07177e+07	1.53703	0.000555687
evm.TU.Contig257.9.p1	evm.TU.Contig257.9.p1type:completelen:173gc:universalevm.TU.Contig257.9:1-519(+)	evm.TU.Contig257.9.p1 type:complete len:173 gc:universal evm.TU.Contig257.9:1-519(+)	1	2	2	2	14.5	19.107		7020200	5414500	6217350	4438700	3287600	3827100	3.85113e+06	1.61442	0.048845
evm.TU.Contig281.23.p1	evm.TU.Contig281.23.p1type:completelen:594gc:universalevm.TU.Contig281.23:126-1907(+)	evm.TU.Contig281.23.p1 type:complete len:594 gc:universal evm.TU.Contig281.23:126-1907(+)	1	6	6	6	14.2	67.714	30478000	20128000	20158000	23588000	10911000	14995000	9554500	1.18202e+07	1.99557	0.0367171
evm.TU.Contig282.53.p1	evm.TU.Contig282.53.p1type:5prime_partiallen:100gc:universalevm.TU.Contig282.53:1-300(+)	evm.TU.Contig282.53.p1 type:5prime_partial len:100 gc:universal evm.TU.Contig282.53:1-300(+)	1	4	4	4	35.4	11.338	93971000	100240000	107190000	100467000	86652000	74076000	87302000	8.26767e+07	1.21518	0.0365003
evm.TU.Contig344.29.p1	evm.TU.Contig344.29.p1type:5prime_partiallen:627gc:universalevm.TU.Contig344.29:1-1881(+)	evm.TU.Contig344.29.p1 type:5prime_partial len:627 gc:universal evm.TU.Contig344.29:1-1881(+)	1	8	8	8	18.5	71.19	57431000	51063000	45690000	5.13947e+07	31509000	35272000	37299000	3.46933e+07	1.4814	0.0116699
evm.TU.Contig344.57.p1	evm.TU.Contig344.57.p1type:completelen:624gc:universalevm.TU.Contig344.57:1-1872(+)	evm.TU.Contig344.57.p1 type:complete len:624 gc:universal evm.TU.Contig344.57:1-1872(+)	1	14	14	14	36.3	67.627	222910000	302740000	360480000	2.95377e+08	479760000	460830000	461110000	4.67233e+08	0.632182	0.0130869
evm.TU.Contig364.80.p1	evm.TU.Contig364.80.p1type:completelen:469gc:universalevm.TU.Contig364.80:1-1407(+)	evm.TU.Contig364.80.p1 type:complete len:469 gc:universal evm.TU.Contig364.80:1-1407(+)	1	5	5	5	11.5	51.516	66793000	60744000	61635000	6.30573e+07	41972000	39921000	20490000	3.41277e+07	1.84769	0.0151615
evm.TU.Contig370.3.p1	evm.TU.Contig370.3.p1type:completelen:353gc:universalevm.TU.Contig370.3:1-1059(+)	evm.TU.Contig370.3.p1 type:complete len:353 gc:universal evm.TU.Contig370.3:1-1059(+)	1	7	7	7	25	39.528	119500000	141620000	168440000	1.43187e+08	96595000	95602000	72229000	88142000	1.6245	0.0275207
evm.TU.Contig413.34.p1	evm.TU.Contig413.34.p1type:completelen:333gc:universalevm.TU.Contig413.34:1-999(+)	evm.TU.Contig413.34.p1 type:complete len:333 gc:universal evm.TU.Contig413.34:1-999(+)	1	2	2	2	6.3	38.57	2288900	2178100		2233500	3358300	2857900	3005100	3.07377e+06	0.726633	0.0233518
evm.TU.Contig423.26.p1	evm.TU.Contig423.26.p1type:completelen:878gc:universalevm.TU.Contig423.26:1-2634(+)	evm.TU.Contig423.26.p1 type:complete len:878 gc:universal evm.TU.Contig423.26:1-2634(+)	1	6	6	6	9.6	97.597	13328000	16461000	19067000	1.62853e+07	10485000	12103000	11199000	1.12623e+07	1.446	0.043509
evm.TU.Contig439.59.p1	evm.TU.Contig439.59.p1type:completelen:211gc:universalevm.TU.Contig439.59:3-635(+)	evm.TU.Contig439.59.p1 type:complete len:211 gc:universal evm.TU.Contig439.59:3-635(+)	1	3	3	3	20	22.781	35184000	31885000	38443000	3.51707e+07	28166000	22994000	29109000	2.67563e+07	1.31448	0.0349649
evm.TU.Contig449.55.p1	evm.TU.Contig449.55.p1type:completelen:446gc:universalevm.TU.Contig449.55:1-1338(+)	evm.TU.Contig449.55.p1 type:complete len:446 gc:universal evm.TU.Contig449.55:1-1338(+)	1	19	1	1	66.3	49.899		11505000	13540000	12522500	6046500	5137800	7914200	6.36617e+06	1.96704	0.0178277
evm.TU.Contig472.17.p1	evm.TU.Contig472.17.p1type:completelen:185gc:universalevm.TU.Contig472.17:65-619(+)	evm.TU.Contig472.17.p1 type:complete len:185 gc:universal evm.TU.Contig472.17:65-619(+)	1	6	5	6	42.4	21.352	76027000	75794000	65573000	7.24647e+07	61932000	56925000	64105000	6.09873e+07	1.18819	0.0471368
evm.TU.Contig53.44.p1	evm.TU.Contig53.44.p1type:completelen:390gc:universalevm.TU.Contig53.44:174-1343(+)	evm.TU.Contig53.44.p1 type:complete len:390 gc:universal evm.TU.Contig53.44:174-1343(+)	1	2	2	2	6.4	41.057	10183000	15758000	17383000	1.44413e+07	19948000	33990000	31029000	2.83223e+07	0.509892	0.0444129
evm.TU.Contig548.51.p1	evm.TU.Contig548.51.p1type:completelen:431gc:universalevm.TU.Contig548.51:46-1338(+)	evm.TU.Contig548.51.p1 type:complete len:431 gc:universal evm.TU.Contig548.51:46-1338(+)	1	12	12	12	36	47.382	359620000	343700000	409380000	370900000	455860000	466310000	468880000	4.63683e+08	0.799899	0.0100441
evm.TU.Contig58.129.p1	evm.TU.Contig58.129.p1type:completelen:497gc:universalevm.TU.Contig58.129:153-1643(+)	evm.TU.Contig58.129.p1 type:complete len:497 gc:universal evm.TU.Contig58.129:153-1643(+)	1	5	5	5	13.1	54.89	42781000	52026000	48745000	4.78507e+07	38932000	33902000	28801000	3.38783e+07	1.41243	0.0247449
evm.TU.Contig624.10.p1	evm.TU.Contig624.10.p1type:completelen:403gc:universalevm.TU.Contig624.10:136-1344(+)	evm.TU.Contig624.10.p1 type:complete len:403 gc:universal evm.TU.Contig624.10:136-1344(+)	1	4	4	4	11.9	44.502	8816700	10290000	8643800	9.25017e+06	13015000	10806000	13891000	1.25707e+07	0.735853	0.0347061
evm.TU.Contig730.8.p1	evm.TU.Contig730.8.p1type:completelen:2663gc:universalevm.TU.Contig730.8:1-7989(+)	evm.TU.Contig730.8.p1 type:complete len:2663 gc:universal evm.TU.Contig730.8:1-7989(+)	1	51	51	51	24.3	295.55	1099100000	1382500000	817870000	1.09982e+09	1616600000	1970800000	2397500000	1.99497e+09	0.551299	0.0324399
evm.TU.Contig768.8.p1	evm.TU.Contig768.8.p1type:5prime_partiallen:291gc:universalevm.TU.Contig768.8:3-875(+)	evm.TU.Contig768.8.p1 type:5prime_partial len:291 gc:universal evm.TU.Contig768.8:3-875(+)	1	3	3	3	11.4	30.899	47304000	51015000	59704000	5.26743e+07	44863000	37546000	37014000	3.98077e+07	1.32322	0.0448661
evm.TU.Contig783.5.p1	evm.TU.Contig783.5.p1type:5prime_partiallen:407gc:universalevm.TU.Contig783.5:2-1222(+)	evm.TU.Contig783.5.p1 type:5prime_partial len:407 gc:universal evm.TU.Contig783.5:2-1222(+)	1	2	2	2	5.7	45.27	14880000	15263000	13352000	1.44983e+07	11571000	11838000	7956800	1.04553e+07	1.3867	0.0429184
evm.TU.Contig79.124.p1	evm.TU.Contig79.124.p1type:completelen:695gc:universalevm.TU.Contig79.124:1-2085(+)	evm.TU.Contig79.124.p1 type:complete len:695 gc:universal evm.TU.Contig79.124:1-2085(+)	1	23	21	23	42.5	78.067	370440000	541170000	422280000	444630000	729420000	688900000	567470000	661930000	0.671718	0.0363084
evm.TU.Contig79.239.p1	evm.TU.Contig79.239.p1type:completelen:189gc:universalevm.TU.Contig79.239:212-778(+)	evm.TU.Contig79.239.p1 type:complete len:189 gc:universal evm.TU.Contig79.239:212-778(+)	1	7	7	7	52.1	19.917	549210000	701820000	569900000	6.06977e+08	469010000	425530000	441620000	4.45387e+08	1.36281	0.03086
evm.TU.Contig80.260.p1	evm.TU.Contig80.260.p1type:completelen:217gc:universalevm.TU.Contig80.260:1-651(+)	evm.TU.Contig80.260.p1 type:complete len:217 gc:universal evm.TU.Contig80.260:1-651(+)	1	3	3	3	19.9	25.184	25986000	34253000	26060000	2.87663e+07	21883000	17470000	15694000	18349000	1.56773	0.0343928
evm.TU.Contig823.18.p1	evm.TU.Contig823.18.p1type:completelen:503gc:universalevm.TU.Contig823.18:64-1572(+)	evm.TU.Contig823.18.p1 type:complete len:503 gc:universal evm.TU.Contig823.18:64-1572(+)	1	19	19	19	38.6	55.768	432750000	510780000	496570000	4.80033e+08	585510000	564750000	649380000	599880000	0.800216	0.0266511
evm.TU.Contig849.25.p1	evm.TU.Contig849.25.p1type:completelen:343gc:universalevm.TU.Contig849.25:129-1157(+)	evm.TU.Contig849.25.p1 type:complete len:343 gc:universal evm.TU.Contig849.25:129-1157(+)	1	11	11	11	41.8	37.306	136990000	156730000	171240000	1.54987e+08	129290000	102590000	114580000	1.15487e+08	1.34203	0.0348082
Novel00787.p1	Novel00787.p1type:completelen:142gc:universalNovel00787:327-752(+)	Novel00787.p1 type:complete len:142 gc:universal Novel00787:327-752(+)	1	4	4	4	35.5	15.691	57960000	65933000	63472000	62455000	48560000	45466000	44392000	4.61393e+07	1.35362	0.00361933

## Sheet: protain only in o or w
Protein	ProteinGroup	FastaHeaders	Proteins	Peptides	UniquePeptides	RazorUniquePeptides	Coverage	MolWeight	LFQ intensity O-1	LFQ intensity O-2	LFQ intensity O-3	LFQ intensity W-1	LFQ intensity W-2	LFQ intensity W-3
evm.TU.Contig421.33.p1	evm.TU.Contig421.33.p1type:completelen:982gc:universalevm.TU.Contig421.33:207-3152(+)	evm.TU.Contig421.33.p1 type:complete len:982 gc:universal evm.TU.Contig421.33:207-3152(+)	1	18	1	1	25.6	109.13	1327100	5629100
evm.TU.Contig289.89.p1	evm.TU.Contig289.89.p1type:completelen:183gc:universalevm.TU.Contig289.89:44-592(+)	evm.TU.Contig289.89.p1 type:complete len:183 gc:universal evm.TU.Contig289.89:44-592(+)	1	1	1	1	5.5	20.67	3251900	1740200
evm.TU.Contig124.58.p1	evm.TU.Contig124.58.p1type:completelen:359gc:universalevm.TU.Contig124.58:85-1161(+)	evm.TU.Contig124.58.p1 type:complete len:359 gc:universal evm.TU.Contig124.58:85-1161(+)	1	2	2	2	4.5	40.805	3300400		2785600
evm.TU.Contig500.63.p1	evm.TU.Contig500.63.p1type:completelen:1083gc:universalevm.TU.Contig500.63:706-3954(+)	evm.TU.Contig500.63.p1 type:complete len:1083 gc:universal evm.TU.Contig500.63:706-3954(+)	1	2	2	2	2	124.17	4331600	3321700	7216100
evm.TU.Contig415.17.p3	evm.TU.Contig415.17.p3type:completelen:119gc:universalevm.TU.Contig415.17:851-495(-)	evm.TU.Contig415.17.p3 type:complete len:119 gc:universal evm.TU.Contig415.17:851-495(-)	1	1	1	1	11	12.988	18095000	16988000	28068000
evm.TU.Contig1460.2.p1	evm.TU.Contig1460.2.p1type:completelen:254gc:universalevm.TU.Contig1460.2:1-762(+)	evm.TU.Contig1460.2.p1 type:complete len:254 gc:universal evm.TU.Contig1460.2:1-762(+)	1	2	2	2	7.5	28.357	33906000	10157000	4678600
evm.TU.Contig1460.4.p1	evm.TU.Contig1460.4.p1type:5prime_partiallen:443gc:universalevm.TU.Contig1460.4:2-1330(+)	evm.TU.Contig1460.4.p1 type:5prime_partial len:443 gc:universal evm.TU.Contig1460.4:2-1330(+)	1	6	6	6	17.6	50.296	74890000	50694000	17739000
evm.TU.Contig117.149.p1	evm.TU.Contig117.149.p1type:completelen:664gc:universalevm.TU.Contig117.149:1-1992(+)	evm.TU.Contig117.149.p1 type:complete len:664 gc:universal evm.TU.Contig117.149:1-1992(+)	1	1	1	1	3.2	74.565		1388700	691470
evm.TU.Contig115.60.p1	evm.TU.Contig115.60.p1type:completelen:602gc:universalevm.TU.Contig115.60:1-1806(+)	evm.TU.Contig115.60.p1 type:complete len:602 gc:universal evm.TU.Contig115.60:1-1806(+)	1	1	1	1	2.2	63.593		3042000	5179300
evm.TU.Contig1660.3.p1	evm.TU.Contig1660.3.p1type:completelen:127gc:universalevm.TU.Contig1660.3:1-381(+)	evm.TU.Contig1660.3.p1 type:complete len:127 gc:universal evm.TU.Contig1660.3:1-381(+)	1	1	1	1	11.1	14.655		5725300	3924200
evm.TU.Contig104.134.p1	evm.TU.Contig104.134.p1type:5prime_partiallen:488gc:universalevm.TU.Contig104.134:2-1465(+)	evm.TU.Contig104.134.p1 type:5prime_partial len:488 gc:universal evm.TU.Contig104.134:2-1465(+)	1	2	2	2	4.3	56.385				6914400	7011200	3986100
evm.TU.Contig115.19.p1	evm.TU.Contig115.19.p1type:completelen:1053gc:universalevm.TU.Contig115.19:189-3347(+)	evm.TU.Contig115.19.p1 type:complete len:1053 gc:universal evm.TU.Contig115.19:189-3347(+)	1	2	2	2	2.2	116				6395600	6041100	3428800
evm.TU.Contig127.96.p1	evm.TU.Contig127.96.p1type:completelen:215gc:universalevm.TU.Contig127.96:373-1017(+)	evm.TU.Contig127.96.p1 type:complete len:215 gc:universal evm.TU.Contig127.96:373-1017(+)	1	1	1	1	4.7	23.615				8271100	3553100	7348300
evm.TU.Contig131.77.p1	evm.TU.Contig131.77.p1type:completelen:139gc:universalevm.TU.Contig131.77:1-417(+)	evm.TU.Contig131.77.p1 type:complete len:139 gc:universal evm.TU.Contig131.77:1-417(+)	1	1	1	1	10.1	15.598				4585900	4885500	1482600
evm.TU.Contig271.40.p1	evm.TU.Contig271.40.p1type:completelen:501gc:universalevm.TU.Contig271.40:1-1503(+)	evm.TU.Contig271.40.p1 type:complete len:501 gc:universal evm.TU.Contig271.40:1-1503(+)	1	1	1	1	1.8	56.611				3028100	3659400	8436500
evm.TU.Contig323.32.p1	evm.TU.Contig323.32.p1type:completelen:460gc:universalevm.TU.Contig323.32:61-1440(+)	evm.TU.Contig323.32.p1 type:complete len:460 gc:universal evm.TU.Contig323.32:61-1440(+)	1	2	2	2	6.5	52.988					6527000	7803100
evm.TU.Contig327.61.p1	evm.TU.Contig327.61.p1type:completelen:657gc:universalevm.TU.Contig327.61:231-2201(+)	evm.TU.Contig327.61.p1 type:complete len:657 gc:universal evm.TU.Contig327.61:231-2201(+)	1	2	2	2	5.2	73.4				5380700		5794800
evm.TU.Contig364.84.p1	evm.TU.Contig364.84.p1type:completelen:228gc:universalevm.TU.Contig364.84:1-684(+)	evm.TU.Contig364.84.p1 type:complete len:228 gc:universal evm.TU.Contig364.84:1-684(+)	1	1	1	1	7	26.205				3995700	2449000
evm.TU.Contig449.77.p1	evm.TU.Contig449.77.p1type:completelen:870gc:universalevm.TU.Contig449.77:1-2610(+)	evm.TU.Contig449.77.p1 type:complete len:870 gc:universal evm.TU.Contig449.77:1-2610(+)	1	1	1	1	1.3	98.32				236540000	534980000	460080000
evm.TU.Contig483.86.p1	evm.TU.Contig483.86.p1type:completelen:167gc:universalevm.TU.Contig483.86:1-501(+)	evm.TU.Contig483.86.p1 type:complete len:167 gc:universal evm.TU.Contig483.86:1-501(+)	1	2	2	2	15.1	19.051					3744800	3710200
evm.TU.Contig52.133.p1	evm.TU.Contig52.133.p1type:completelen:460gc:universalevm.TU.Contig52.133:1-1380(+)	evm.TU.Contig52.133.p1 type:complete len:460 gc:universal evm.TU.Contig52.133:1-1380(+)	1	1	1	1	2.6	52.813				4450400		7888100
evm.TU.Contig57.203.p1	evm.TU.Contig57.203.p1type:completelen:1139gc:universalevm.TU.Contig57.203:507-3923(+)	evm.TU.Contig57.203.p1 type:complete len:1139 gc:universal evm.TU.Contig57.203:507-3923(+)	1	2	2	2	2.5	126.09				2800100	2578600	3926100
evm.TU.Contig6.107.p1	evm.TU.Contig6.107.p1type:5prime_partiallen:195gc:universalevm.TU.Contig6.107:1-585(+)	evm.TU.Contig6.107.p1 type:5prime_partial len:195 gc:universal evm.TU.Contig6.107:1-585(+)	1	1	1	1	12.4	21.705				12286000		12568000
evm.TU.Contig74.77.p1	evm.TU.Contig74.77.p1type:completelen:440gc:universalevm.TU.Contig74.77:1-1320(+)	evm.TU.Contig74.77.p1 type:complete len:440 gc:universal evm.TU.Contig74.77:1-1320(+)	1	1	1	1	2.3	47.685				5791500		5648800
